# Supplementary material for: Inherent and Stress-Induced Responses of Fine Root Morphology and Anatomy in Commercial Grapevine Rootstocks with Contrasting Drought Resistance
Source: Plants (Basel). 2021 Jun 1;10(6):1121. doi: 10.3390/plants10061121 (PMC8227383; doi:10.3390/plants10061121)
Supplement: Supplementary file 1 [file plants-10-01121-s001.zip]

Archive with 1 entries (1 files):
- plants-1219806-supplementary.pdf
